# Supplementary material for: A Cruciform Petal-like (ZIF-8) with Bactericidal Activity against Foodborne Gram-Positive Bacteria for Antibacterial Food Packaging
Source: Int J Mol Sci. 2022 Jul 6;23(14):7510. doi: 10.3390/ijms23147510 (PMC9318148; doi:10.3390/ijms23147510)
Supplement: Supplementary file 1 [file ijms-23-07510-s001.zip]

Archive with 1 entries (1 files):
- ijms-1758602-supplementary.pdf
